# Supplementary material for: Effect of Nitrogen Application Rate on the Relationships between Multidimensional Plant Diversity and Ecosystem Production in a Temperate Steppe
Source: Biology (Basel). 2024 Jul 23;13(8):554. doi: 10.3390/biology13080554 (PMC11351205; doi:10.3390/biology13080554)
Supplement: Supplementary file 1 [file biology-13-00554-s001.zip]

Archive with 1 entries (1 files):
- biology-3064450-supplementary.pdf
